# Supplementary material for: Establishment of a 4-miRNA Prognostic Model for Risk Stratification of Patients With Pancreatic Adenocarcinoma
Source: Front Oncol. 2022 Feb 3;12:827259. doi: 10.3389/fonc.2022.827259 (PMC8851918; doi:10.3389/fonc.2022.827259)
Supplement: Supplementary file 5 [file Table_3.xlsx]

## Sheet: Sheet1
significant DE miRNAs	Predicted Targets (TargetScan)	sitecounts (TargetScan)
miR-552	DDX4	2
miR-552	OR10H1	1
miR-552	SH3GL3	1
miR-552	VSTM2A	1
miR-552	RAET1L	1
miR-552	TMPRSS7	1
miR-552	C18orf25	1
miR-552	CASP14	1
miR-552	HOXA11	1
miR-552	NPY2R	2
miR-552	NOTCH2NL	1
miR-552	ABCA13	1
miR-552	KCNA1	1
miR-552	FADS6	1
miR-552	KCNB1	2
miR-552	GPR64	2
miR-552	LEPR	1
miR-552	NR2E1	1
miR-552	GALNTL6	1
miR-552	EREG	1
miR-552	ZIC2	1
miR-552	SLC4A10	1
miR-552	KHDRBS2	1
miR-552	ANKRD20A4	1
miR-552	FABP7	1
miR-552	SHFM1	1
miR-552	HIST1H2BG	1
miR-552	S100PBP	1
miR-552	GPALPP1	1
miR-552	WNT9B	1
miR-552	LEPROTL1	1
miR-552	DDX46	1
miR-552	SLCO1B3	2
miR-552	NOTCH2	1
miR-552	OTC	1
miR-552	DCAF12L2	2
miR-934	LEPR	1
miR-934	PDE6H	1
miR-934	KCNA1	2
miR-934	CLCA4	1
miR-934	ENAM	2
miR-934	LEPRE1	1
miR-934	RHAG	1
miR-934	C1QTNF9	1
miR-934	FABP7	1
miR-934	HMGA2	1
miR-934	FAM83A	1
miR-934	DDX42	1
miR-934	PLA2G4D	1
miR-934	DMBX1	2
miR-934	GPR64	1
miR-934	LEPROTL1	1
miR-934	GRIA1	1
miR-934	C18orf21	1
miR-934	DKK1	1
miR-934	DDX4	1
miR-934	OTC	1
miR-5683	SCGB2A1	1
miR-5683	CPLX3	1
miR-5683	MTDH	2
miR-5683	C6orf201	1
miR-5683	GPR63	3
miR-5683	SMARCA4	1
miR-5683	HIST1H3H	1
miR-5683	PDE6H	1
miR-5683	NPY2R	2
miR-5683	MYOZ2	1
miR-5683	FUCA1	1
miR-5683	LEPROT	1
miR-5683	HIST1H2BN	2
miR-5683	NOTCH2NL	1
miR-5683	FABP7	1
miR-5683	C1QTNF9	1
miR-5683	NKX2-1	1
miR-5683	CAPN11	1
miR-5683	EREG	2
miR-5683	FEZF1	1
miR-5683	GPALPP1	1
miR-5683	C9orf139	1
miR-5683	SLC9A3R1	1
miR-5683	KCNA1	2
miR-5683	C14orf180	1
miR-5683	KCNB1	2
miR-5683	CDCA4	1
miR-5683	HOXA13	1
miR-5683	LPAR1	1
miR-5683	LILRA1	1
miR-5683	WNT9B	1
miR-5683	PLA2G4D	1
miR-5683	ENAM	1
miR-5683	SLCO1B3	1
miR-5683	C18orf21	1
miR-5683	SHFM1	1
miR-5683	FADS6	1
miR-5683	NOTCH2	1
miR-5683	LEPROTL1	1
miR-5683	OTC	1
miR-5683	LEPRE1	1
miR-5683	DDX4	1
miR-5683	HIST1H2BG	2
miR-6510	DMBX1	3
miR-6510	PXT1	3
miR-6510	KRT16	2
miR-6510	KCTD4	1
miR-6510	ZIC2	1
miR-6510	CLEC4M	1
miR-6510	LILRA1	3
miR-6510	VGLL1	1
miR-6510	LEPROT	1
miR-6510	C6orf15	1
miR-6510	GRAPL	2
miR-6510	FAM71F1	1
miR-6510	ACSBG2	1
miR-6510	FCGBP	1
miR-6510	GJB4	1
miR-6510	NMUR1	1
miR-6510	HRH3	2
miR-6510	FEZF1	1
miR-6510	LEPREL2	1
miR-6510	CLCNKA	1
miR-6510	CASP14	1
miR-6510	PNMA3	1
miR-6510	CPLX3	1
miR-6510	HMGA2	1
miR-6510	FADS6	3
miR-6510	NOTCH2	1
miR-6510	SLC9A3R2	3
miR-6510	GPR63	1
miR-6510	GPR68	1
miR-6510	NPY2R	1
miR-6510	ALPPL2	1
miR-6510	GPR62	1
miR-6510	LEPRE1	1
miR-6510	C22orf34	1
miR-6510	HEPACAM	1
miR-6510	HSF5	1
miR-6510	WNT9B	2
miR-6510	C14orf180	1
miR-6510	LEP	1
miR-6510	NOTCH2NL	1
miR-6510	GUCA1B	1
miR-6510	ALPP	1
miR-6510	TPH1	1
miR-6510	DDX49	1
miR-6510	KCNA1	1
miR-6510	RGS20	1
miR-6510	GPR65	1
miR-6510	NKX2-1	1
