# Supplementary material for: Establishment of a 4-miRNA Prognostic Model for Risk Stratification of Patients With Pancreatic Adenocarcinoma
Source: Front Oncol. 2022 Feb 3;12:827259. doi: 10.3389/fonc.2022.827259 (PMC8851918; doi:10.3389/fonc.2022.827259)
Supplement: Supplementary file 6 [file Table_4.xlsx]

## Sheet: Sheet1
position	mir.1301	mir.3655	mir.4444	mir.934	fustat	futime	age	sex	riskscore	group
C1	0	0	0	3	1	1.85833	63	Male	0.825	high
D1	0	0	1	1	0	1.975	37	Male	2.541	high
E1	0	0	0	3	1	1.9	49	Male	0.825	high
F1	1	0	0	1	1	1.25833	48	Male	-0.656	high
G1	0	0	1	2	1	2.63333	65	Female	2.816	high
I1	0	0	0	1	1	2.23333	59	Male	0.275	high
J1	0	0	0	1	1	0.833333	47	Female	0.275	high
A3	0	0	0	1	1	1.4	63	Female	0.275	high
D3	0	0	0	1	1	1.36667	61	Male	0.275	high
E3	0	0	0	1	0	2.29167	61	Male	0.275	high
I3	0	0	0	1	1	0.866667	45	Male	0.275	high
J3	0	0	0	1	1	0.958333	56	Female	0.275	high
B7	0	0	1	1	1	0.391667	67	Male	2.541	high
D7	1	1	2	2	1	0.666667	57	Female	0.659	high
F7	0	0	0	1	1	2.08333	42	Male	0.275	high
I7	0	0	0	1	1	1.56667	66	Male	0.275	high
G9	0	0	1	1	1	0.916667	47	Male	2.541	high
J9	0	0	0	1	1	1.41667	77	Male	0.275	high
H11	0	0	1	0	1	0.883333	67	Male	2.266	high
J11	0	0	0	1	1	1.75	62	Female	0.275	high
C13	0	1	1	1	1	0.883333	56	Female	-0.951	high
F13	0	0	0	1	1	0.708333	48	Male	0.275	high
G13	0	0	1	1	1	1.91667	66	Male	2.541	high
H13	0	0	1	1	1	0.566667	63	Male	2.541	high
B15	0	0	0	1	1	0.483333	52	Female	0.275	high
I15	0	0	1	0	1	1.44167	70	Female	2.266	high
D17	0	0	0	1	1	0.5	57	Female	0.275	high
G17	0	1	1	1	1	1	60	Female	-0.951	high
I17	0	0	0	1	1	1.58333	49	Female	0.275	high
H1	1	1	1	1	1	2.025	58	Male	-1.882	low
G3	1	1	0	1	0	1.5	43	Female	-4.148	low
F5	1	1	0	1	1	2.5	61	Female	-4.148	low
G5	1	1	0	0	1	2.66667	67	Male	-4.423	low
I5	1	1	1	2	1	1.33333	61	Male	-1.607	low
G7	1	1	0	2	1	1.25	54	Male	-3.873	low
J7	0	1	0	1	1	2.16667	57	Male	-3.217	low
C9	1	1	0	0	1	1.75	57	Male	-4.423	low
D9	2	2	0	1	1	2.56667	56	Male	-8.571	low
E11	1	1	1	2	1	1.08333	63	Female	-1.607	low
G11	1	2	1	1	1	1.53333	63	Female	-5.374	low
D13	2	2	1	0	1	2.75	69	Male	-6.58	low
E13	0	1	0	0	1	1.16667	51	Female	-3.492	low
A15	0	1	0	0	1	1.06667	63	Female	-3.492	low
H15	1	1	0	0	1	1.33333	60	Male	-4.423	low
J15	1	1	0	0	0	1.95	51	Male	-4.423	low
B17	0	2	0	2	1	2.25	65	Male	-6.434	low
C17	0	1	0	1	1	1.44167	63	Female	-3.217	low
F17	1	2	0	0	1	2.5	58	Male	-7.915	low
H17	0	2	2	2	1	1.81667	52	Male	-1.902	low
