# Supplementary material for: Establishment of a 4-miRNA Prognostic Model for Risk Stratification of Patients With Pancreatic Adenocarcinoma
Source: Front Oncol. 2022 Feb 3;12:827259. doi: 10.3389/fonc.2022.827259 (PMC8851918; doi:10.3389/fonc.2022.827259)
Supplement: Supplementary file 7 [file Table_5.xlsx]

## Sheet: Sheet2
mir-1301		mir-3655		mir-934		mir-4444-2
APBB2		GADD45B		SAMD4A		POLR2J
CADM4		GABRP		APBB2		QKI
SLC10A7		CLEC2D		SEMA4D		ACAD11
PHF20		CCDC178		SPIN2B		CSNK2A1
ABR		SIGLECL1		LMO4		ANKRD55
CRELD2		MEF2C		TFEC		SPOCK1
CLCN4		CARS2		KCNK10		ALDH2
ELAC2		CDH12		PAQR3		VPS26A
RICTOR		PEG10		SNCAIP		E2F1
C10orf99		EDNRA		GCM1		PPIG
LIN28B		CBFA2T2		PIAS1		CRYBG3
PLEKHM3		CMYA5		GSR		VAV2
HRAS		CNOT7		NETO1		STK4
RBMXL1		WEE1		ACOT11		SLC12A3
LMNB1		SASH1		NEO1		TAF11
USP15		PMPCB		SKI		ENPP4
ZDHHC3		TSGA13		SYNJ2BP		NRM
CYB5B		RSPO3		TAF8		ZFP36L2
EIF3J		SOX2		SLC39A10		XPO1
SYT11		NUP210L		CLEC5A		STC2
KLHL31		CDK6		MBP		FAM76B
MTPN		RAPGEF4		TET1		OSBPL2
PLG		BPTF		ADNP		DIRAS2
STAMBPL1		THUMPD1		SEC61A2		SLC15A1
MED26		EYA4		N4BP2L1
ARID1A		TTPAL		SLIT2
EZH2		IFNA8		SESTD1
PELO		GPSM2		ADAM2
KIR3DL2		USP32		KMT2C
KHK		ELAVL2		RBMS1
SATB2		ILDR2		GPHN
PLA2G4A		ANKRD10		EML1
PHF19		DSC2		SKP1
ATG4D		ANTXR2		ZNF154
PLEKHF2		PIK3C2A		FZD2
PTPN1		GSDMC		CCSER1
USP31		SETD5		N4BP2
MBNL1		USP6		PLEKHG2
PAQR5		NME7		CYP4F3
ISM2		SOCS2		PTGFR
MAP2		ZNF28		FAM167A
RANBP10		TIAM1		MPZL1
DGCR6L		CA3		OXR1
CSNK1G3		CARD17		PDC
ANK3		COTL1		GLRA3
MAP4K4		PPP1R12B		ZBTB14
KIF21B		PLXDC2		DDX6
CALHM2		MBD6		CCL28
ATP1B3		FNDC5		DCP2
WAC				BTN3A3
C2orf66				SETX
IL7				ZNF326
ATP2B1				AMELY
CBR1				WAC
INPP5E				GOLT1B
PAIP1				SLC35B4
SH3BP4				BCLAF1
B3GAT1				EMP2
ZBTB18				TRIM2
MLIP				LIF
NPPA				GDAP1L1
KCNN3				RPS6KA6
KCNAB1				ZFP36
PDE4D				FAM114A2
CYTH4				NFKBIZ
TEDDM1				ARFGEF2
FAM72A				EAF1
IMPDH1				RUNX1T1
SHOX2				ESR1
POU2F1				HIPK3
SBNO1				FRMD4A
AMOT				SLA2
TSPAN11				CNTLN
NBN				HNRNPA2B1
TMEM45A				IKZF4
SLC2A13				SCG3
ELF3				SLC35F2
RAD9A				SLC16A1
DHRSX				ACSL4
UHMK1				AGFG1
CDK6				TFCP2L1
KIR3DL1				RCOR3
CSMD1				NRP2
OSBPL6				TENM2
MKRN2				ENAM
ANXA5				EPB41L1
JKAMP				SPATA6
NOL6				ZNF217
DST				PLEKHA1
PDE11A				RXFP1
RSAD2				SPIN1
HBS1L				THSD7B
SYT14				SYT1
EPS15L1				BTNL8
BCAT1				RAB3B
RPS6KB1				PDE11A
HS3ST3A1				FAM217B
SIRPB2				SART3
EXOC3				TXNRD3
MYO5C				BCAT1
MAPK10				SLC17A8
LONRF2				LRRN1
PSMF1				ATXN10
FAM160B1				UFM1
KLHL28				FAM110C
TCP11X2				ZNF655
TCF19				ATP6V1C1
MICA				RRAGC
CD93				CUL3
SMS				EFR3B
HMBOX1				ZNF84
GRIN2A				ADCYAP1
KIF23				MED12L
AP1S3				ZNF660
KMT2D				TTC14
C7orf50				CX3CR1
UNC119B				TSFM
ADCYAP1				TMEM215
CARD10				PSD3
TNFRSF21				ECHDC1
ATXN1L				MSL3
MAP3K4				RBM33
NBL1				PARVA
PGM5				KNSTRN
ZHX1				RBM19
AAK1				LEPR
COL12A1				PRPF4B
PNPLA4				MYPN
HRK				SPOCK3
TAGLN2				SLC1A2
KIFAP3				PRUNE2
SLCO3A1				PLAA
STON2				EIF5
ARIH2				STIL
ANK2				DCUN1D1
LIN7A				AZGP1
SNX2				MSI2
MYO18A				SFTPB
TRIAP1				LRRN3
LRRC73				IMPG1
SRP19				FAM161B
FOXP4				TRIM33
PABPC1L				SHC1
TNPO3				C1orf174
OGFOD3				BTN3A1
KMT2A				PPEF2
GDI2				PICALM
ACVR2B				ARHGEF38
PHF13				SPCS3
CACYBP				SLC35F1
SLC25A12				BOD1
TMEM132B				RNF150
SV2C				GAD2
TMF1				TRIM42
INPP5A				ADRA1D
ATG14				MCTP2
NPTXR				LCMT2
CSPG4				INPP5F
SLC33A1				ZFP62
DNMT3B				SPIN2A
TCF4				ABCA10
C6orf62				ZNF268
PROX1				TRDMT1
RAD1				GNE
NTM				SYNCRIP
RIMBP2				ELOVL2
TEX2				CYTIP
NPY1R				CAMK4
TRUB1				OSBPL2
MCTP2				CYP1B1
SMG1				ZNF704
UBQLN3				PTPN11
CEP55				GON4L
RSBN1				DCLK1
CEP19				KANSL1
GRM7				DPY19L2
GDE1				KPNA1
SUCO				RPRD2
PPIP5K2				HMGA2
IDE				IKBIP
CCDC152				BTC
BRWD1				ELAVL4
TMTC2				MXI1
PHACTR3				C11orf87
DDX47				UBE2E1
BTRC				CHRND
REST				DR1
FAM72B				DKK1
FRAT1				ATF6
RHOA				GGNBP2
LIMA1				F11R
STXBP5				PDZD4
KIF5A				NPL
GALNT7				PDGFC
CD46				USP3
C1QTNF9
AGAP2
SNAPIN
KIAA0040
DLG2
ZDHHC9
FNDC5
TSHZ3
ACTR1B
ZNF346
SLC20A2
KIAA1549
TPO
POLR3H
ACIN1
GXYLT1
FOXP1
CABLES1
PMEPA1
DCC
ATP2A2
TUBB4A
FRMD4B
A4GNT
PRDM2
GPR55
BPIFB2
FBXO11
CPEB3
RGS4
SLITRK4
DCX
PAQR3
ZNF586
TSHZ1
NEGR1
NR4A3
AMER3
FKTN
DNAJB11
FBXO34
DUSP28
SH3TC2
PADI4
DDX3Y
TBL1XR1
MUC17
BCAT2
CHIC1
CD84
IMPA1
PIK3R1
SPRED2
LIN7C
ARL5A
KMT2C
CHRDL1
TFDP2
CDCP2
MECP2
ABCG1
ZNF81
TMEM47
MEPCE
STAT3
KLF12
ADAM21
ZBTB14
UVRAG
C17orf58
SNX27
PHYHIPL
TRIM38
SPRY3
NOL9
PPP1R16B
PHF20L1
TMEM150A
PEG10
ANKRD55
DPP10
URM1
ELMOD1
SLC7A6
PDIA3
CECR2
PRRC2B
PERP
ZNF827
MSANTD3
HIPK3
ARMC2
TNRC6B
WDR61
NOL4
CNTLN
KLHL1
YAF2
SLAIN2
APOD
DNAJC27
USP36
FAM219B
ANKRD30A
RAB1A
RBM15B
BACH2
PPARGC1B
TAF5L
RCOR3
PRRT4
LUC7L
GPN3
PLEKHA7
SULT1E1
SRXN1
CDK5RAP1
KIR2DL3
EVA1B
SIX4
SLC45A4
ZMYND11
SLC39A11
CUL4A
SCN8A
UBR7
FAM72C
FOXK2
VGLL3
SRSF11
SLC9A9
ABCF2
FGF1
LDLRAD2
RELL1
NAA60
BTBD9
FAM72D
SETBP1
C2orf69
SNRNP48
KIR2DL1
CD109
FOXG1
PLXNA4
MTF2
BLMH
TRIM4
CDK13
HOXC4
PIF1
RPL28
NHS
MARCKSL1
MAPKBP1
SKIL
TSTD2
RNF222
ROR1
ANKRD34C
CHST3
PSD3
HECW1
HOPX
TRIO
CLRN1
PARVA
BCL9
FGD4
SRR
SH3GL3
RFX1
C4orf33
NFIC
PDIK1L
LYPD1
ZNF333
KLF7
FUT9
PLAG1
CNTNAP2
TRIM71
INSR
POLR2J2
HS6ST3
PINX1
RNLS
RNGTT
RNF38
KLHL2
UBE2G1
LILRB2
HCN1
SPN
ACSL3
KPNA3
KIR2DL4
NR2C2
FAM189B
ZFPM2
USP35
TOX
PTPN14
MYBL1
G3BP2
TBC1D21
EYA3
TMEM200B
TESK2
MACROD2
HSPA12A
CDKN1B
ATP13A3
DCLK1
TMEM161B
TSC22D3
PAPPA
NRAS
STK38L
LIPA
TXLNA
CLASP2
TPD52
TTLL12
NFIB
IGDCC4
COL14A1
ATP8A1
NT5C2
ZNF337
SCAMP2
LGALS8
CHN1
KLRD1
NDRG3
